# Supplementary material for: TGF-β expressed by M2 macrophages promotes wound healing by inhibiting TSG-6 expression by mesenchymal stem cells
Source: PLoS One. 2025 Apr 21;20(4):e0316692. doi: 10.1371/journal.pone.0316692 (PMC12011265; doi:10.1371/journal.pone.0316692)
Supplement: S1 Table — Note: This document contains all the tabular data generated in the paper. (XLSX) [file pone.0316692.s003.xlsx]

## Sheet: Fig 1
		ASC			ASC co-cultured with MΦ
		-	IFN-γ + LPS	IL-4 + IL-13	-	IFN-γ + LPS	IL-4 + IL-13
	TSG-6 mRNA	1.387	2.852	8.433	0.779	19.997	5.116
		0.92	2.156	8.605	0.501	18.605	5.05
		0.692	1.788	8.277	0.474	17.705	4.756
	TSG-6/GAPDH	1	1.68932	5.59137	2.04274	10.9883	2.41794
		1	1.30431	6.67049	1.09066	12.3351	2.68762
		1	1.4817	5.06715	1.32257	13.3355	2.60878

## Sheet: Fig 2
	MΦ			MΦ co-cultured with ASC
	-	IFN-γ + LPS	IL-4 + IL-13	-	IFN-γ + LPS	IL-4 + IL-13
TGF-β1 mRNA	1.108	0.705	2.157	1.287	0.734	1.221
	0.987	0.684	2.107	1.201	0.669	1.196
	0.905	0.646	2.076	1.038	0.564	1.188
TNF-α mRNA	1.136	9.886	1.076	3.758	29.426	1.818
	0.947	9.545	0.867	3.688	29.114	1.812
	0.917	8.975	0.633	3.407	29.06	1.722
	ASC
	-	IL-4 + IL-13	TNF-α	TGF-β	IL-4 + IL-13 + TNF-α	IL-4 + IL-13 + TGF-β
TSG-6/GAPDH	1.083	8.927	2.777	0.892	18.531	2.074
	1.002	8.492	1.826	0.292	18.511	1.999
	0.916	6.41	1.456	0.101	15.383	1.805
TSG-6/GAPDH	1.127	7.913	4.991	2.57	5.781	1.03
	1.002	6.49	4.893	2.303	4.729	0.497
	0.871	6.152	4.212	2.062	4.122	0.42

## Sheet: Fig 3
	LX-2
	-	TGF-β	TSG-6	TGF-β + TSG-6
pSMAD2/3	1.12	6.568	2.255	0.687
	0.96	4.431	0.842	0.221
	0.92	4.811	0.412	0.316
α-SMA	1.061	8.422	0.805	0.791
	0.994	7.792	0.778	0.451
	0.945	6.462	0.682	0.301
Fibronectin	1.141	16.725	1.142	4.888
	0.994	14.112	1.075	4.285
	0.865	13.295	0.825	3.121
COL1A1	1.042	16.968	1.74	0.656
	0.998	13.364	1.695	0.653
	0.961	11.03	1.58	0.625
Proliferation	0.903649	1.11138	1.07942	0.969473
	1.04603	1.17195	1.13117	1.11829
	0.998092	1.15001	1.00262	1.2113
	1.05223	1.19866	1.15025	1.11138
Migration	77.695	93.511	79.012	83.292
	73.194	92.561	73.527	82.049
	67.289	85.179	69.969	78.071

## Sheet: Fig 4
	LX-2
			Conditioned media (CM) obtained from
	-	TSG-6	M2	ASC	ASC + IL-4/IL-13	ASC + M2
Migration	90.443	86.998	99.832	94.989	80.452	97.692
	85.994	83.598	99.821	93.29	79.438	95.402
	82.029	79.847	93.671	89.384	73.93	89.155
